# Supplementary material for: Antimicrobial Resistance Distribution Differs Among Methicillin Resistant Staphylococcus aureus Sequence Type (ST) 5 Isolates From Health Care and Agricultural Sources
Source: Front Microbiol. 2018 Sep 11;9:2102. doi: 10.3389/fmicb.2018.02102 (PMC6143795; doi:10.3389/fmicb.2018.02102)
Supplement: TABLE S1 — Source, typing, and AMR composition for all isolates used in study. [file Table_1.XLSX]

## Sheet: Sheet1
Isolate	Genome Accession Number	Source	Farm Number	Spa Type	SCCmec Type	AMR Index	Quinolone Resistance Genes	Quinolone Resistance Phenotype	Tetracycline Resistance Genes	Tetracycline Resistance Phenotype	Macrolide, Lincosamide, Streptogramin Resistance Genes	Macrolide, Lincosamide, Streptogramin Resistance Phenotype	Aminoglycoside Resistance Genes	Aminoglycoside Resistance Phenotype	Phenicol Resistance Genes	Phenicol Resistance Phenotype
ISU837	LKVQ00000000	Environment	10	t002	IV	0.14	none found	none	none found	none	vgaA	none	none found	none	none found	none
ISU839	LKVR00000000	Environment	10	t002	IV	0.41	none found	none	none found	chlor, oxy, tet	lnuB, vgaA	clind	aadE	strep	none found	none
ISU842	LKVS00000000	Environment	10	t002	IV	0.17	none found	none	none found	none	vgaA	none	none found	none	none found	none
ISU871	LKVT00000000	Pig	24	t002	III	0.45	gyrA mutation, parC mutation	cipro, enro, moxi	none found	none	ermC, vgaA	clind, erythro, tilmico	aadD, aac(6')-aph(2")	gent	none found	none
ISU872	LKVU00000000	Pig	24	t002	III	0.55	gyrA mutation, parC mutation	cipro, enro, moxi	none found	none	ermC, vgaA	clind, erythro, tilmico	aadD, aac(6')-aph(2")	gent, neo	fexA	chlor, flor
ISU873	LKVV00000000	Pig	24	t002	III	0.55	gyrA mutation, parC mutation	cipro, enro, levo, moxi	none found	none	ermC, vgaA	clind, erythro, tilmico	aadD, aac(6')-aph(2")	gent, neo	none found	flor
ISU874	LKVW00000000	Pig	24	t002	III	0.62	none found	cipro, enro, levo, moxi	tetL, tetT	chlor, oxy, tet	ermC, vgaA	clind, erythro, tilmico	aadD, aph(2")-Ih	gent, neo	none found	flor
ISU875	LKVX00000000	Pig	24	t002	III	0.66	gyrA mutation, parC mutation	cipro, enro, levo, moxi	tetL, tetT	chlor, oxy, tet	ermC, vgaA	clind, erythro, tilmico	aadD, aac(6')-aph(2")	gent, neo	fexA	chlor, flor
ISU876	LKVY00000000	Pig	24	t002	III	0.66	gyrA mutation, parC mutation	cipro, enro, levo, moxi	tetL, tetT	chlor, oxy, tet	ermC, vgaA	clind, erythro, tilmico	aadD, aac(6')-aph(2")	gent, neo	fexA	chlor, flor
ISU877	LKVZ00000000	Pig	24	t002	III	0.41	parC mutation	cipro, enro, levo, moxi	none found	none	ermC, vgaA	clind, erythro, tilmico	aadD, aac(6')-aph(2")	gent, neo	none found	flor
ISU878	LKWA00000000	Pig	24	t002	III	0.55	gyrA mutation, parC mutation	cipro, enro, levo, moxi	tetL, tetT	chlor, oxy, tet	ermC, vgaA	clind, erythro, tilmico	aadD, aac(6')-aph(2")	gent, neo	fexA	chlor, flor
ISU879	LKWB00000000	Pig	24	t002	III	0.41	gyrA mutation, parC mutation	cipro, enro, levo, moxi	none found	none	ermC, vgaA	clind, erythro, tilmico	aadD, aac(6')-aph(2")	gent, neo	none found	flor
ISU880	LKWC00000000	Pig	24	t002	III	0.62	gyrA mutation, parC mutation	cipro, enro, levo, moxi	tetL, tetT	chlor, oxy, tet	ermC, vgaA	clind, erythro, tilmico	aadD, aac(6')-aph(2")	gent, neo	fexA	chlor, flor
ISU881	LKWD00000000	Pig	24	t002	III	0.62	gyrA mutation, parC mutation	cipro, enro, levo, moxi	tetL, tetT	chlor, oxy, tet	ermC, vgaA	clind, erythro, tilmico	aadD, aph(2")-Ih	gent, neo	fexA	chlor, flor
ISU882	LKWE00000000	Pig	24	t002	III	0.41	gyrA mutation, parC mutation	cipro, enro, levo, moxi	none found	none	ermC, vgaA	clind, erythro, tilmico	aadD, aac(6')-aph(2")	gent	none found	flor
ISU883	LKWF00000000	Environment	24	t002	III	0.59	gyrA mutation, parC mutation	cipro, enro, levo, moxi	tetL, tetT	chlor, oxy, tet	ermC, vgaA	clind, erythro, tilmico	aadD, str, aac(6')-aph(2")	gent, neo	fexA	chlor, flor
ISU886	LKWG00000000	Human - STC	n/a	t002	III	0.48	gyrA mutation, parC mutation	cipro, enro, levo, moxi	none found	none	ermC, vgaA	clind, erythro, tilmico	aadD	gent	none found	flor
ISU887	LKWH00000000	Human - STC	n/a	t002	III	0.52	gyrA mutation, parC mutation	cipro, enro, levo, moxi	none found	none	ermC, vgaA	clind, erythro, tilmico	aadD, aph(2")-Ih	gent, neo	none found	flor
ISU888	LKWI00000000	Human - STC	n/a	t002	III	0.48	gyrA mutation, parC mutation	cipro, enro, moxi	none found	none	ermC, vgaA	clind, erythro, tilmico	aadD, aac(6')-aph(2")	gent	fexA	chlor, flor
ISU889	LKWJ00000000	Human - STC	n/a	t002	III	0.45	gyrA mutation, parC mutation	cipro, enro, levo, moxi	none found	none	ermC, vgaA	clind, erythro, tilmico	aadD	gent, neo	fexA	chlor, flor
ISU928	LKWY00000000	Human - STC	n/a	t002	IV	0.28	none found	none	tetL, tetT	chlor, oxy, tet	vgaA	none	aadD	neo	none found	none
ISU930	LKWZ00000000	Human - STC	n/a	t002	IV	0.34	none found	enro	tetL, tetT	chlor, oxy, tet	vgaA	none	aadD	neo	none found	none
ISU931	LKXA00000000	Human - STC	n/a	t002	IV	0.34	none found	enro	tetL, tetT	chlor, oxy, tet	none found	none	aadD	neo	none found	none
ISU933	LKXB00000000	Pig	38	t002	IV	0.31	none found	none	tetL, tetT	chlor, oxy, tet	vgaA	none	aadD	neo	none found	none
ISU934	LKXC00000000	Pig	38	t002	IV	0.31	none found	none	tetL, tetT	chlor, oxy, tet	vgaA	none	aadD	neo	none found	none
ISU935	LKXD00000000	Pig	38	t002	IV	0.31	none found	none	tetL, tetT	chlor, oxy, tet	vgaA	none	aadD	neo	none found	none
ISU936	LKXE00000000	Pig	39	t002	IV	0.31	none found	none	tetL, tetT	chlor, oxy, tet	vgaA	none	aadD	neo	none found	none
ISU939	LKXF00000000	Pig	41	t002	IV	0.31	none found	enro	tetL, tetT	chlor, oxy, tet	vgaA	none	aadD	neo	none found	none
ISU940	LKXG00000000	Environment	41	t002	IV	0.17	none found	none	none found	none	none found	none	none found	none	none found	none
ISU941	LKXH00000000	Pig	39	t002	IV	0.31	none found	none	tetL, tetT	chlor, oxy, tet	vgaA	none	aadD	neo	none found	none
ISU943	LKXI00000000	Environment	40	t002	IV	0.31	none found	none	tetL, tetT	chlor, oxy, tet	vgaA	none	aadD	neo	none found	none
ISU944	LKXJ00000000	Environment	42	t002	IV	0.45	none found	none	tetL	chlor, oxy, tet	vgaA	clind	aadD	gent, neo	none found	none
ISU946	LKXK00000000	Environment	41	t002	IV	0.38	none found	none	tetL, tetT	chlor, oxy, tet	vgaA	none	aadD	neo	none found	flor
ISU947	LKXL00000000	Environment	42	t002	IV	0.34	none found	none	tetL, tetT	chlor, oxy, tet	vgaA	none	aadD	neo	none found	none
ISU948	LKXM00000000	Environment	42	t002	IV	0.38	none found	none	tetL, tetT	chlor, oxy, tet	vgaA	none	aadD	neo	none found	none
ISU949	LKXN00000000	Pig	42	t002	IV	0.34	none found	none	tetL, tetT	chlor, oxy, tet	vgaA	none	none found	neo	none found	none
ISU951	LKXO00000000	Pig	42	t002	IV	0.34	none found	none	tetL, tetT	chlor, oxy, tet	vgaA	none	aadD	neo	none found	none
ISU952	LKXP00000000	Pig	42	t002	IV	0.34	none found	none	tetL, tetT	chlor, oxy, tet	vgaA	none	aadD	neo	none found	none
ISU953	LKXQ00000000	Pig	42	t002	IV	0.34	none found	none	tetL, tetT	chlor, oxy, tet	vgaA	none	aadD	neo	none found	none
ISU954	LKXR00000000	Pig	42	t002	IV	0.34	none found	none	tetL, tetT	chlor, oxy, tet	vgaA	none	aadD	neo	none found	none
ISU956	LKXS00000000	Pig	42	t002	IV	0.34	none found	none	tetL, tetT	chlor, oxy, tet	vgaA	none	aadD	neo	none found	none
ISU960	LKXT00000000	Environment	38	t002	IV	0.34	none found	none	tetL, tetT	chlor, oxy, tet	vgaA	none	aadD	neo	none found	none
ISU961	LKXU00000000	Environment	38	t002	IV	0.21	none found	none	none found	none	vgaA	none	none found	none	none found	none
ISU962	LKXV00000000	Environment	39	t002	IV	0.34	none found	none	tetL, tetT	chlor, oxy, tet	vgaA	none	aadD	neo	none found	none
ISU963	LKXW00000000	Environment	39	t002	IV	0.34	none found	none	tetL, tetT	chlor, oxy, tet	vgaA	none	aadD	neo	none found	none
ISU964	LKXX00000000	Environment	39	t002	IV	0.34	none found	none	tetL, tetT	chlor, oxy, tet	vgaA	none	aadD	neo	none found	none
ISU968	LKXY00000000	Pig	41	t002	IV	0.34	none found	none	tetL, tetT	chlor, oxy, tet	vgaA	none	aadD	neo	none found	none
ISU969	LKXZ00000000	Pig	41	t002	IV	0.38	none found	enro	tetL, tetT	chlor, oxy, tet	vgaA	none	aadD	neo	none found	none
ISU970	LKYA00000000	Pig	41	t002	IV	0.38	none found	enro	tetL, tetT	chlor, oxy, tet	vgaA	none	aadD	neo	none found	none
ISU971	LKYB00000000	Pig	39	t002	IV	0.34	none found	none	tetL, tetT	chlor, oxy, tet	vgaA	none	aadD	neo	none found	none
ISU972	LKYC00000000	Environment	42	t002	IV	0.34	none found	none	none found	chlor, oxy, tet	none found	none	none found	neo	none found	none
ISU973	LKYD00000000	Environment	42	t002	IV	0.48	none found	enro	tetL, tetT	chlor, oxy, tet	vgaA	clind	aadD	gent, neo	none found	none
ISU976	LKYE00000000	Pig	39	t002	IV	0.38	none found	none	tetL, tetT	chlor, oxy, tet	vgaA	none	aadD	neo	none found	none
ISU978	LKYF00000000	Pig	39	t002	IV	0.48	none found	none	tetL, tetT	chlor, oxy, tet	ermC, vgaA	clind, erythro, tilmico	aadD	neo	none found	flor
ISU979	LKYG00000000	Pig	41	t002	IV	0.34	none found	none	tetL, tetT	chlor, oxy, tet	vgaA	none	aadD	neo	none found	none
ISU980	LKYH00000000	Environment	41	t002	IV	0.34	none found	none	tetL, tetT	chlor, oxy, tet	vgaA	none	aadD	neo	none found	none
ISU981	LKYI00000000	Environment	39	t002	IV	0.21	none found	none	none found	none	vgaA	none	none found	none	none found	none
ISU982	LKYJ00000000	Environment	42	t002	IV	0.34	none found	none	tetL, tetT	chlor, oxy, tet	vgaA	none	aadD	neo	none found	none
ISU983	LKYK00000000	Environment	42	t002	IV	0.34	none found	none	tetL, tetT	chlor, oxy, tet	vgaA	none	aadD	neo	none found	none
ISU992	LKYL00000000	Pig	46	t548	undetermined	0.45	none found	none	tetL, tetT	chlor, oxy, tet	ermC, vgaA	clind, erythro, tilmico	aadD	neo	none found	flor
ISU993	LKYM00000000	Environment	46	t002	undetermined	0.45	none found	none	tetL, tetT	chlor, oxy, tet	ermC, vgaA	clind, erythro, tilmico	none found	neo	none found	none
ISU994	LKYN00000000	Environment	46	t002	undetermined	0.45	none found	none	tetL, tetT	chlor, oxy, tet	ermC, vgaA	clind, erythro, tilmico	aadD	neo	none found	none
ISU995	LKYO00000000	Environment	46	t002	undetermined	0.34	none found	none	tetL, tetT	chlor, oxy, tet	vgaA	none	aadD	neo	none found	none
ISU996	LKYP00000000	Environment	46	t002	undetermined	0.48	none found	none	tetL, tetT	chlor, oxy, tet	ermC	clind, erythro, tilmico	aadD	neo	none found	flor
ISU998	LKYQ00000000	Environment	46	t002	undetermined	0.34	none found	none	tetL, tetT	chlor, oxy, tet	vgaA	none	aadD	neo	none found	none
ISU1000	LKVI00000000	Pig	46	t002	undetermined	0.48	none found	none	tetL, tetT	chlor, oxy, tet	ermC, vgaA	clind, erythro, tilmico	aadD	neo	none found	flor
ISU1001	LKVJ00000000	Pig	46	t002	undetermined	0.48	none found	none	tetL, tetT	chlor, oxy, tet	ermC, vgaA	clind, erythro, tilmico	aadD	neo	none found	flor
ISU1002	LKVK00000000	Pig	46	t548	undetermined	0.45	none found	none	tetL, tetT	chlor, oxy, tet	ermC, vgaA	clind, erythro, tilmico	aadD	neo	none found	none
ISU1004	LKVL00000000	Human - STC	n/a	t548	undetermined	0.48	none found	none	tetL, tetT	chlor, oxy, tet	ermC, vgaA	clind, erythro, tilmico	aadD	neo	none found	flor
ISU1007	LKVM00000000	Human - STC	n/a	t1107	undetermined	0.45	none found	none	tetL, tetT	chlor, oxy, tet	ermC, vgaA	clind, erythro, tilmico	aadD	neo	none found	none
ISU1008	LKVN00000000	Pig	46	t548	undetermined	0.48	none found	none	tetL, tetT	chlor, oxy, tet	ermC, vgaA	clind, erythro, tilmico	aadD	neo	none found	flor
ISU1009	LKVO00000000	Pig	46	t002	undetermined	0.31	none found	none	tetL, tetT	chlor, oxy, tet	vgaA	none	aadD	neo	none found	none
ISU1010	LKVP00000000	Pig	46	t002	undetermined	0.41	none found	none	tetL, tetT	chlor, oxy, tet	ermC, vgaA	clind, erythro, tilmico	aadD	neo	none found	none
UMN1	LLBO00000000	Human - LTC	n/a	t002	undetermined	0.45	none found	none	tetL, tetT	chlor, oxy, tet	ermC, vgaA	clind, erythro, tilmico	aadD	neo	none found	flor
UMN2	LLBP00000000	Human - LTC	n/a	t002	undetermined	0.48	none found	none	tetL, tetT	chlor, oxy, tet	ermC, vgaA	clind, erythro, tilmico	aadD	gent, neo	none found	flor
UMN3	LLBQ00000000	Human - LTC	n/a	t002	undetermined	0.66	gyrA mutation, parC mutation	cipro, enro, levo, moxi	tetL, tetT	chlor, oxy, tet	ermC, vgaA	clind, erythro, tilmico	aadD, aac(6')-aph(2")	gent, neo	none found	flor
UMN4	LLBS00000000	Human - LTC	n/a	t002	undetermined	0.52	none found	none	tetL, tetT	chlor, oxy, tet	ermC, vgaA, vgaE	clind, erythro, tilmico	aadD	neo	none found	flor
UMN5	LLBT00000000	Human - LTC	n/a	t002	undetermined	0.48	none found	none	tetL, tetT	chlor, oxy, tet	ermC, vgaA	clind, erythro, tilmico	aadD	neo	none found	flor
UMN6	LLBV00000000	Human - LTC	n/a	t002	undetermined	0.21	none found	none	none found	none	vgaA	none	none found	none	none found	none
UMN7	LLBW00000000	Human - LTC	n/a	t002	undetermined	0.17	none found	none	none found	none	vgaA	none	none found	none	none found	none
UMN38	LLBR00000000	Human - LTC	n/a	t242	undetermined	0.59	none found	cipro, enro	none found	chlor, oxy, tet	ermC, vgaA, vgaE	clind, erythro, tilmico	aadD, aac(6')-aph(2")	gent	none found	flor
UMN50	LLBU00000000	Human - LTC	n/a	t2049	undetermined	0.45	none found	none	tetL, tetT	chlor, oxy, tet	ermC, vgaA	clind, erythro, tilmico	aadD	neo	none found	none
UCSF13502	LLBG00000000	Human - NSC	n/a	t002	II	0.48	gyrA mutation	cipro, enro, levo, moxi	none found	none	ermA	clind, erythro, tilmico	aadD, spc	neo	none found	none
UCSF13582	LLBH00000000	Human - NSC	n/a	t845	II	0.55	gyrA mutation, parC mutation	cipro, enro, levo, moxi	none found	none	ermA	clind, erythro, tilmico	aadD, spc	neo	none found	flor
UCSF13938	LLBI00000000	Human - NSC	n/a	t002	II	0.52	parC mutation	cipro, enro, levo, moxi	none found	none	ermA	clind, erythro, tilmico	aadD, spc	neo	none found	flor
UCSF14262	LLBK00000000	Human - NSC	n/a	t002	II	0.52	gyrA mutation, parC mutation	cipro, enro, levo, moxi	none found	none	ermA, mphC, msrA	clind, erythro, tilmico	aph(3')-III, ant(6)-Ia	neo	none found	none
UCSF14436	LLBL00000000	Human - NSC	n/a	t002	IV	0.21	none found	none	none found	none	none found	none	none found	none	none found	none
UCSF14655	LLBM00000000	Human - NSC	n/a	t002	II	0.55	gyrA mutation, parC mutation	cipro, enro, levo, moxi	none found	none	ermA	clind, erythro, tilmico	aadD, spc	neo	none found	flor
UCSF14811	LLBN00000000	Human - NSC	n/a	t002	II	0.45	gyrA mutation, parC mutation	cipro, enro, levo, moxi	none found	none	ermA	clind, erythro, tilmico	spc	none	none found	none
UCI01	LKYS00000000	Human - NSC	n/a	t002	II	0.52	gyrA mutation, parC mutation	cipro, enro, levo, moxi	none found	none	ermA	clind, erythro, tilmico	aadD, spc	neo	none found	flor
UCI02	LKYT00000000	Human - NSC	n/a	t002	II	0.52	gyrA mutation, parC mutation	cipro, enro, levo, moxi	none found	none	ermA	clind, erythro, tilmico	aadD, spc	neo	none found	flor
UCI03	LKYU00000000	Human - NSC	n/a	t002	II	0.55	gyrA mutation, parC mutation, parE mutation	cipro, enro, levo, moxi	none found	none	none found	clind, erythro, tilmico	aadD, aac(6')-aph(2")	gent, neo	none found	none
UCI04	LKYV00000000	Human - NSC	n/a	t002	II	0.41	gyrA mutation, parC mutation	cipro, enro, levo, moxi	none found	none	ermA	erythro	aadD, spc	neo	none found	none
UCI05	LKYW00000000	Human - NSC	n/a	t002	II	0.34	gyrA mutation, parC mutation	cipro, enro, levo, moxi	none found	none	ermA	erythro	aadD, spc	neo	none found	none
UCI06	LKYX00000000	Human - NSC	n/a	t002	IV	0.21	none found	none	none found	none	none found	none	aadD	neo, strep	none found	none
UCI07	LKYY00000000	Human - NSC	n/a	t002	II	0.52	gyrA mutation, parC mutation	cipro, enro, levo, moxi	none found	none	ermA	clind, erythro, tilmico	aadD, spc	neo	none found	flor
UCI08	LKYZ00000000	Human - NSC	n/a	t002	II	0.45	gyrA mutation, parC mutation	cipro, enro, levo, moxi	none found	none	ermA	erythro	aadD, spc	neo	none found	none
UCI09	LKZA00000000	Human - NSC	n/a	t002	II	0.55	gyrA mutation, parC mutation	cipro, enro, levo, moxi	none found	none	ermA	clind, erythro, tilmico	aadD, spc	neo	none found	flor
UCI10	LKZB00000000	Human - NSC	n/a	t002	II	0.52	gyrA mutation, parC mutation, parE mutation	cipro, enro, levo, moxi	none found	none	ermA, mphC, msrA	clind, erythro, tilmico	aadD, spc	neo	none found	flor
UCI11	LKZC00000000	Human - NSC	n/a	t002	II	0.52	parC mutation	cipro, enro, levo, moxi	none found	none	ermA	clind, erythro, tilmico	aadD, spc	neo	none found	flor
UCI12	LKZD00000000	Human - NSC	n/a	t002	II	0.41	gyrA mutation, parC mutation	cipro, enro, levo, moxi	none found	none	ermA	clind	aadD, spc	neo	none found	none
UCI13	LKZE00000000	Human - NSC	n/a	t002	II	0.52	gyrA mutation, parC mutation	cipro, enro, levo, moxi	none found	none	ermA	clind, erythro, tilmico	aadD, spc	neo	none found	flor
UCI14	LKZF00000000	Human - NSC	n/a	t002	II	0.55	gyrA mutation, parC mutation	cipro, enro, levo, moxi	none found	none	ermA, mphC, msrA	clind, erythro, tilmico	spc, aph(3')-III, ant(6)-Ia	neo	none found	flor
UCI15	LKZG00000000	Human - NSC	n/a	t002	II	0.41	gyrA mutation, parC mutation	cipro, enro, levo, moxi	none found	none	ermA	clind	aadD, spc	neo	none found	flor
UCI16	LKZH00000000	Human - NSC	n/a	t002	II	0.41	gyrA mutation, parC mutation	cipro, enro, levo, moxi	none found	none	ermA	clind	aadD	neo	none found	none
UCI17	LKZI00000000	Human - NSC	n/a	t242	II	0.55	gyrA mutation, parC mutation	cipro, enro, levo, moxi	none found	none	ermA, mphC, msrA	clind, erythro, tilmico	aadD, spc, aph(3')-III, ant(6)-Ia	neo	none found	flor
UCI18	LKZJ00000000	Human - NSC	n/a	t002	II	0.52	gyrA mutation, parC mutation	cipro, enro, levo, moxi	none found	none	none found	clind, erythro, tilmico	aadD	neo	none found	flor
UCI19	LKZK00000000	Human - NSC	n/a	t002	II	0.55	gyrA mutation, parC mutation, parE mutation	cipro, enro, levo, moxi	none found	none	ermA, mphC, msrA, lnuA	clind, erythro, tilmico	aadD, aph(2")-Ih, aph(3')-III, ant(6)-Ia	gent, neo	none found	flor
UCI20	LKZL00000000	Human - NSC	n/a	t002	II	0.52	gyrA mutation	cipro, enro, levo, moxi	none found	none	ermA	clind, erythro, tilmico	aadD, spc	neo	none found	flor
UCI21	LKZM00000000	Human - NSC	n/a	t002	II	0.55	gyrA mutation, parC mutation	cipro, enro, levo, moxi	none found	none	ermA, mphC, msrA	clind, erythro, tilmico	aadD, spc	neo	none found	flor
UCI22	LKZN00000000	Human - NSC	n/a	t002	II	0.52	gyrA mutation, parC mutation	cipro, enro, levo, moxi	none found	none	ermA, mphC, msrA	clind, erythro, tilmico	aadD, spc, aph(3')-III, ant(6)-Ia	neo	none found	flor
UCI23	LKZO00000000	Human - NSC	n/a	t002	II	0.55	gyrA mutation, parC mutation	cipro, enro, levo, moxi	none found	none	ermA	clind, erythro, tilmico	aadD, spc	neo	none found	flor
UCI24	LKZP00000000	Human - NSC	n/a	t002	II	0.55	gyrA mutation, parC mutation, parE mutation	cipro, enro, levo, moxi	none found	none	mphC, msrA, lnuA	clind, erythro, tilmico	aadD, spc, aac(6')-aph(2"), aph(3')-III, ant(6)-Ia	gent, neo	none found	flor
UCI25	LKZQ00000000	Human - NSC	n/a	t045	II	0.55	gyrA mutation, parC mutation	cipro, enro, levo, moxi	none found	none	ermA	clind, erythro, tilmico	aadD, spc	neo	none found	flor
UCI26	LKZR00000000	Human - NSC	n/a	t242	II	0.55	gyrA mutation, parC mutation	cipro, enro, levo, moxi	none found	none	ermA	clind, erythro, tilmico	aadD	neo	none found	flor
UCI27	LKZS00000000	Human - NSC	n/a	t242	II	0.52	parC mutation	cipro, enro, levo, moxi	none found	none	ermA	clind, erythro, tilmico	aadD, spc	neo	none found	flor
UCI28	LKZT00000000	Human - NSC	n/a	t242	II	0.55	gyrA mutation, parC mutation	cipro, enro, levo, moxi	none found	none	ermA	clind, erythro, tilmico	aadD, spc	neo	none found	flor
UCI29	LKZU00000000	Human - NSC	n/a	t002	II	0.59	gyrA mutation, parC mutation	cipro, enro, levo, moxi	none found	none	mphC, msrA	clind, erythro, tilmico	aadD, aph(2")-Ih, aph(3')-III, ant(6)-Ia	gent, neo	none found	flor
UCI30	LKZV00000000	Human - NSC	n/a	t002	II	0.52	gyrA mutation, parC mutation	cipro, enro, levo, moxi	none found	none	ermA	clind, erythro, tilmico	aadD, spc	neo	none found	flor
UCI31	LKZW00000000	Human - NSC	n/a	t242	II	0.45	gyrA mutation, parC mutation	cipro, enro, levo, moxi	none found	none	ermA	clind	aadD, spc	neo	none found	none
UCI32	LKZX00000000	Human - NSC	n/a	t242	II	0.48	gyrA mutation, parC mutation	cipro, enro, levo, moxi	none found	none	ermA	clind	aadD, spc	neo	none found	flor
UCI33	LKZY00000000	Human - NSC	n/a	t002	II	0.59	gyrA mutation	cipro, enro, levo, moxi	none found	none	ermA, mphC, msrA	clind, erythro, tilmico	spc, aac(6')-aph(2"), aph(3')-III, ant(6)-Ia	gent, neo	none found	flor
UCI34	LKZZ00000000	Human - NSC	n/a	t242	II	0.52	parC mutation	cipro, enro, levo, moxi	none found	none	ermA	clind, erythro, tilmico	spc	none	none found	flor
UCI35	LLAA00000000	Human - NSC	n/a	t045	II	0.52	parE mutation	cipro, enro, levo, moxi	none found	none	ermA	clind, erythro, tilmico	aadD, spc	neo	none found	flor
UCI36	LLAB00000000	Human - NSC	n/a	t002	II	0.59	parE mutation	cipro, enro, levo, moxi	none found	none	ermA, mphC, msrA	clind, erythro, tilmico	aadD, spc, aph(2")-Ih, aph(3')-III, ant(6)-Ia	gent, neo	none found	flor
UCI37	LLAC00000000	Human - NSC	n/a	t002	II	0.55	gyrA mutation	cipro, enro, levo, moxi	none found	none	ermA	clind, erythro, tilmico	aadD, spc, aac(6')-aph(2")	gent, neo	none found	flor
UCI38	LLAD00000000	Human - NSC	n/a	t002	II	0.55	none found	cipro, enro, levo, moxi	none found	none	ermA, mphC, msrA	clind, erythro, tilmico	aadD, spc	neo	none found	flor
UCI39	LLAE00000000	Human - NSC	n/a	t242	II	0.52	parC mutation	cipro, enro, levo, moxi	none found	none	ermA	clind, erythro, tilmico	aadD, spc	neo	none found	flor
UCI40	LLAF00000000	Human - NSC	n/a	t002	II	0.55	gyrA mutation	cipro, enro, levo, moxi	none found	none	ermA	clind, erythro, tilmico	aadD, spc, aac(6')-aph(2")	gent, neo	none found	flor
UCI41	LLAG00000000	Human - NSC	n/a	t002	II	0.59	gyrA mutation	cipro, enro, levo, moxi	none found	none	ermA	clind, erythro, tilmico	aadD, spc, aac(6')-aph(2")	gent, neo	none found	chlor, flor
UCI42	LLAH00000000	Human - NSC	n/a	t002	II	0.59	none found	cipro, enro, levo, moxi	none found	none	ermA	clind, erythro, tilmico	aadD, spc, aac(6')-aph(2")	gent, neo	none found	flor
UCI43	LLAI00000000	Human - NSC	n/a	t242	II	0.41	parC mutation	cipro, enro, levo, moxi	none found	none	ermA, mphC, msrA	clind	aadD, spc, aph(3')-III, ant(6)-Ia	neo	none found	none
UCI44	LLAJ00000000	Human - NSC	n/a	t242	II	0.52	gyrA mutation, parC mutation	cipro, enro, levo, moxi	none found	none	ermA	clind, erythro, tilmico	aadD, spc	neo	none found	flor
UCI45	LLAK00000000	Human - NSC	n/a	t242	II	0.55	gyrA mutation, parC mutation	cipro, enro, levo, moxi	none found	none	ermA	clind, erythro, tilmico	aadD, spc	neo	none found	flor
UCI46	LLAL00000000	Human - NSC	n/a	t242	II	0.41	parC mutation	cipro, enro, levo, moxi	none found	none	ermA	clind	aadD, spc	neo	none found	none
UCI47	LLAM00000000	Human - NSC	n/a	t045	II	0.45	gyrA mutation	cipro, enro, levo, moxi	none found	none	ermA	clind	aadD, spc	neo	none found	none
UCI48	LLAN00000000	Human - NSC	n/a	t242	II	0.52	gyrA mutation, parC mutation	cipro, enro, levo, moxi	none found	none	ermA, mphC, msrA	clind, erythro, tilmico	aadD, spc, aph(3')-III, ant(6)-Ia	neo	none found	flor
UCI49	LLAO00000000	Human - NSC	n/a	t002	II	0.48	parC mutation	cipro, enro, levo, moxi	none found	none	ermA	clind, erythro, tilmico	spc	none	none found	flor
UCI50	LLAP00000000	Human - NSC	n/a	t045	II	0.34	none found	cipro, enro, levo, moxi	none found	none	ermA	clind	aadD, spc	neo	none found	none
UCI51	LLAQ00000000	Human - NSC	n/a	t002	II	0.52	none found	cipro, enro, levo, moxi	none found	none	ermA, mphC, msrA	clind, erythro, tilmico	aadD, aph(3')-III, ant(6)-Ia	neo	none found	flor
UCI52	LLAR00000000	Human - NSC	n/a	t002	II	0.55	parE mutation	cipro, enro, levo, moxi	none found	none	ermA	clind, erythro, tilmico	aadD, spc, aac(6')-aph(2")	gent, neo	none found	none
UCI53	LLAS00000000	Human - NSC	n/a	t002	II	0.55	gyrA mutation	cipro, enro, levo, moxi	none found	none	ermA, mphC, msrA	clind, erythro, tilmico	aadD, spc, aac(6')-aph(2"), aph(3')-III, ant(6)-Ia	gent, neo	none found	flor
UCI54	LLAT00000000	Human - NSC	n/a	t242	II	0.55	none found	cipro, enro, levo, moxi	none found	none	ermA	clind, erythro, tilmico	aadD, spc	neo	none found	flor
UCI55	LLAU00000000	Human - NSC	n/a	t045	II	0.52	none found	cipro, enro, levo, moxi	none found	none	ermA, mphC, msrA	clind, erythro, tilmico	aadD, spc	neo	none found	flor
UCI56	LLAV00000000	Human - NSC	n/a	t242	II	0.45	parC mutation	cipro, enro, levo, moxi	none found	none	ermA, mphC, msrA	clind	aadD, spc	neo	none found	flor
UCI57	LLAW00000000	Human - NSC	n/a	t002	II	0.52	gyrA mutation	cipro, enro, levo, moxi	none found	none	ermA	clind, erythro, tilmico	aadD, spc	neo	none found	flor
UCI58	LLAX00000000	Human - NSC	n/a	t242	II	0.55	gyrA mutation, parC mutation	cipro, enro, levo, moxi	none found	none	ermA	clind, erythro, tilmico	aadD, spc	neo	none found	flor
UCI59	LLAY00000000	Human - NSC	n/a	t242	II	0.48	parC mutation	cipro, enro, levo, moxi	none found	none	ermA	clind, erythro, tilmico	aadD, spc	neo	none found	flor
UCI60	LLAZ00000000	Human - NSC	n/a	t242	II	0.55	parC mutation	cipro, enro, levo, moxi	none found	none	ermA	clind, erythro, tilmico	aadD, spc	neo	none found	flor
UCI61	LLBA00000000	Human - NSC	n/a	t002	II	0.55	none found	cipro, enro, levo, moxi	none found	none	ermA, mphC, msrA	clind, erythro, tilmico	spc, aph(3')-III, ant(6)-Ia	neo	none found	flor
UCI62	LLBB00000000	Human - NSC	n/a	t242	II	0.48	gyrA mutation, parC mutation	cipro, enro, levo, moxi	none found	none	ermA, mphC, msrA	clind	spc, aph(3')-III, ant(6)-Ia	neo	none found	flor
UCI63	LLBC00000000	Human - NSC	n/a	t045	II	0.52	none found	cipro, enro, levo, moxi	none found	none	ermA	clind, erythro, tilmico	aadD, spc	neo	none found	flor
UCI64	LLBD00000000	Human - NSC	n/a	t242	II	0.52	gyrA mutation, parC mutation	cipro, enro, levo, moxi	none found	none	ermA	clind, erythro, tilmico	aadD, spc	neo	none found	flor
